# Supplementary material for: Medical-Grade Honey Enhances the Healing of Caesarean Section Wounds and Is Similarly Effective to Antibiotics Combined with Povidone-Iodine in the Prevention of Infections—A Prospective Cohort Study
Source: Antibiotics (Basel). 2023 Jan 5;12(1):92. doi: 10.3390/antibiotics12010092 (PMC9855001; doi:10.3390/antibiotics12010092)
Supplement: Supplementary file 1 [file antibiotics-12-00092-s001.zip]

Archive with 1 entries (1 files):
- antibiotics-2114040-supplementary.pdf
